# Supplementary material for: The senolytic cocktail, dasatinib and quercetin, impacts the chromatin structure of both young and senescent vascular smooth muscle cells
Source: GeroScience. 2025 Jan 20;47(3):3907–25. doi: 10.1007/s11357-024-01504-6 (PMC12181558; doi:10.1007/s11357-024-01504-6)
Supplement: Supplementary file 3 — Supplementary file3 (Sup.Tab.1) Detailed statistical analysis for data presented on Fig. 7A. Densitometric analysis of Western blot experiments performed on samples from 3 donors is presented as a fold change relative to YDMSO (n = 3). For statistical analysis, a one-way ANOVA followed by the Tukey's post-hoc test was performed to compare each experimental variant (* p < 0.05, ** p < 0.01, *** p < 0.001, **** p < 0.0001) (XLSX 13 KB) [file 11357_2024_1504_MOESM3_ESM.xlsx]

## Sheet: Summary
Statistical analysis of protein expression using one-way ANOVA with post-hoc Tukey correction
	LMNB1		HMGB1		CTCF		HP1alpha		H3K9me3		H3K27me3		H3K4me3		H3K9Ac		SiRT6
Tukey's multiple comparisons test	Summary	Adj. P-Val	Summary	Adj. P-Val	Summary	Adj. P-Val	Summary	Adj. P-Val	Summary	Adj. P-Val	Summary	Adj. P-Val	Summary	Adj. P-Val	Summary	Adj. P-Val	Summary	Adj. P-Val
Y DMSO vs. Y D+Q	ns	0.9697	ns	>0,9999	ns	>0,9999	ns	>0,9999	ns	>0,9999	ns	0.9907	ns	0.9256	ns	0.9997	ns	>0,9999
Y DMSO vs. Y D+QR	ns	0.9332	ns	0.463	ns	0.6218	ns	0.9999	ns	0.8431	ns	0.9908	ns	0.901	ns	0.9961	ns	0.9701
Y DMSO vs. 1T DMSO	*	0.0172	***	0.0004	ns	0.6496	ns	0.5929	**	0.0012	ns	0.9168	***	0.0007	**	0.003	ns	>0,9999
Y DMSO vs. 1T D+Q	ns	0.1902	***	0.0009	ns	0.4846	ns	0.1044	**	0.0028	ns	0.9992	***	0.0005	**	0.0043	ns	>0,9999
Y DMSO vs. 1T D+QR	*	0.0218	*	0.0106	ns	>0,9999	ns	0.922	***	0.0005	ns	0.9657	**	0.0011	*	0.0136	ns	>0,9999
Y DMSO vs. 3T DMSO	**	0.0048	****	<0,0001	ns	0.5628	ns	0.6016	***	0.0001	ns	0.9477	****	<0,0001	**	0.0037	ns	0.927
Y DMSO vs. 3T D+Q	**	0.0095	****	<0,0001	ns	0.6114	ns	0.1303	****	<0,0001	ns	0.7417	****	<0,0001	**	0.0013	ns	0.9009
Y DMSO vs. 3T D+QR	**	0.0041	****	<0,0001	ns	0.8414	ns	0.2284	****	<0,0001	ns	0.9163	***	0.0001	**	0.0038	ns	0.9153
Y D+Q vs. Y D+QR	ns	>0,9999	ns	0.2365	ns	0.4444	ns	0.9899	ns	0.9456	ns	>0,9999	ns	>0,9999	ns	>0,9999	ns	0.997
Y D+Q vs. 1T DMSO	**	0.0018	**	0.0011	ns	0.4863	ns	0.7514	**	0.0023	ns	0.4463	**	0.0091	***	0.001	ns	>0,9999
Y D+Q vs. 1T D+Q	*	0.0248	**	0.0027	ns	0.3183	ns	0.1561	**	0.0051	ns	0.8343	**	0.0072	**	0.0014	ns	0.9999
Y D+Q vs. 1T D+QR	**	0.0023	*	0.0291	ns	0.9998	ns	0.9816	***	0.0009	ns	0.5632	*	0.016	**	0.0043	ns	0.9976
Y D+Q vs. 3T DMSO	***	0.0005	***	0.0001	ns	0.4173	ns	0.7596	***	0.0002	ns	0.5108	***	0.0004	**	0.0012	ns	0.7915
Y D+Q vs. 3T D+Q	**	0.001	****	<0,0001	ns	0.4681	ns	0.1939	****	<0,0001	ns	0.2573	***	0.0006	***	0.0004	ns	0.7481
Y D+Q vs. 3T D+QR	***	0.0004	***	0.0001	ns	0.746	ns	0.3308	****	<0,0001	ns	0.4454	**	0.0013	**	0.0012	ns	0.7714
Y D+QR vs. 1T DMSO	**	0.0013	****	<0,0001	**	0.0081	ns	0.2505	*	0.0269	ns	0.4467	*	0.0106	***	0.0006	ns	0.975
Y D+QR vs. 1T D+Q	*	0.0176	****	<0,0001	**	0.0039	*	0.0231	ns	0.0585	ns	0.8346	**	0.0085	***	0.0009	ns	0.939
Y D+QR vs. 1T D+QR	**	0.0016	****	<0,0001	ns	0.2469	ns	0.6324	*	0.0103	ns	0.5636	*	0.0186	**	0.0027	ns	0.8527
Y D+QR vs. 3T DMSO	***	0.0004	****	<0,0001	**	0.0091	ns	0.2568	**	0.002	ns	0.5112	***	0.0005	***	0.0007	ns	0.3633
Y D+QR vs. 3T D+Q	***	0.0007	****	<0,0001	*	0.0112	*	0.0303	***	0.0005	ns	0.2576	***	0.0007	***	0.0003	ns	0.3238
Y D+QR vs. 3T D+QR	***	0.0003	****	<0,0001	*	0.0323	ns	0.0623	***	0.0004	ns	0.4458	**	0.0015	***	0.0008	ns	0.3444
1T DMSO vs. 1T D+Q	ns	0.9301	ns	>0,9999	ns	>0,9999	ns	0.9746	ns	>0,9999	ns	0.9985	ns	>0,9999	ns	>0,9999	ns	>0,9999
1T DMSO vs. 1T D+QR	ns	>0,9999	ns	0.9532	ns	0.8364	ns	0.9992	ns	>0,9999	ns	>0,9999	ns	>0,9999	ns	0.9974	ns	>0,9999
1T DMSO vs. 3T DMSO	ns	0.9992	ns	0.9967	ns	>0,9999	ns	>0,9999	ns	0.9317	ns	>0,9999	ns	0.8525	ns	>0,9999	ns	0.917
1T DMSO vs. 3T D+Q	ns	>0,9999	ns	0.984	ns	>0,9999	ns	0.9868	ns	0.6215	ns	>0,9999	ns	0.9065	ns	>0,9999	ns	0.8889
1T DMSO vs. 3T D+QR	ns	0.9982	ns	0.9974	ns	>0,9999	ns	0.9989	ns	0.5277	ns	>0,9999	ns	0.9866	ns	>0,9999	ns	0.9044
1T D+Q vs. 1T D+QR	ns	0.9581	ns	0.992	ns	0.6787	ns	0.7393	ns	0.9926	ns	0.9999	ns	>0,9999	ns	0.9997	ns	>0,9999
1T D+Q vs. 3T DMSO	ns	0.6349	ns	0.9733	ns	>0,9999	ns	0.9726	ns	0.7673	ns	0.9996	ns	0.8959	ns	>0,9999	ns	0.9625
1T D+Q vs. 3T D+Q	ns	0.8177	ns	0.9268	ns	>0,9999	ns	>0,9999	ns	0.3939	ns	0.9715	ns	0.939	ns	0.9995	ns	0.9451
1T D+Q vs. 3T D+QR	ns	0.588	ns	0.9772	ns	0.9998	ns	>0,9999	ns	0.3165	ns	0.9984	ns	0.9938	ns	>0,9999	ns	0.9549
1T D+QR vs. 3T DMSO	ns	0.9975	ns	0.5778	ns	0.7511	ns	0.9993	ns	0.9958	ns	>0,9999	ns	0.7102	ns	0.9991	ns	0.9916
1T D+QR vs. 3T D+Q	ns	>0,9999	ns	0.4447	ns	0.7962	ns	0.7994	ns	0.8707	ns	0.9995	ns	0.7865	ns	0.962	ns	0.9853
1T D+QR vs. 3T D+QR	ns	0.995	ns	0.5955	ns	0.9565	ns	0.9236	ns	0.7988	ns	>0,9999	ns	0.9413	ns	0.9992	ns	0.989
3T DMSO vs. 3T D+Q	ns	>0,9999	ns	>0,9999	ns	>0,9999	ns	0.9856	ns	0.999	ns	0.9998	ns	>0,9999	ns	0.9998	ns	>0,9999
3T DMSO vs. 3T D+QR	ns	>0,9999	ns	>0,9999	ns	0.9999	ns	0.9988	ns	0.9954	ns	>0,9999	ns	0.9997	ns	>0,9999	ns	>0,9999
3T D+Q vs. 3T D+QR	ns	>0,9999	ns	>0,9999	ns	>0,9999	ns	>0,9999	ns	>0,9999	ns	>0,9999	ns	>0,9999	ns	0.9998	ns	>0,9999
